# Supplementary material for: Circulating Lymphocyte Subsets Are Associated with Diabetic Kidney Disease and Overall Survival in Patients with Type 2 Diabetes
Source: Biomedicines. 2026 May 21;14(5):1171. doi: 10.3390/biomedicines14051171 (PMC13204377; doi:10.3390/biomedicines14051171)
Supplement: Supplementary file 1 [file biomedicines-14-01171-s001.zip]

Archive with 8 entries (8 files):
- Supplementary Figure 1 legend.pdf
- Supplementary Figure 1.pdf
- Supplementary Figure 2 legend.pdf
- Supplementary Figure 2.pdf
- Supplementary Table 1.pdf
- Supplementary Table 2.pdf
- Supplementary Table 3.pdf
- Supplementary Table 4.pdf
